# Supplementary material for: 4-[(7-Fluoro­quinazolin-4-yl)­oxy]aniline
Source: Acta Crystallogr Sect E Struct Rep Online. 2010 Dec 24;67(Pt 1):o229. doi: 10.1107/S1600536810053286 (PMC3050189; doi:10.1107/S1600536810053286)
Supplement: Supplementary file 1 [file e-67-0o229-sup1.cif]

##############################################################################
###                                                                        ###
###        Electronic paper (Acta Crystallographica Section E)             ###
###                                                                        ###
##############################################################################
#                                                                            #
# This CIF contains the data in a paper accepted for publication in Acta     #
# Crystallographica Section E. It conforms to the requirements of Notes      #
# for Authors for Section E, and has been peer reviewed under the auspices   #
# of the IUCr Commission on Journals.                                        #
#                                                                            #
# Full details of the Crystallographic Information File format               #
# are given in the paper "The Crystallographic Information File (CIF):       #
# a New Standard Archive File for Crystallography" by S. R. Hall, F. H.      #
# Allen and I. D. Brown [Acta Cryst. (1991), A47, 655-685].                  #
#                                                                            #
# The current version of the core CIF dictionary is obtainable from          #
# ftp://ftp.iucr.org/pub/cif_core.dic. The current version number is 2.4.    #
#                                                                            #
# Software is freely available for graphical display of the structure(s) in  #
# this CIF.  For information consult the CIF home page http://www.iucr.org/  #
# cif/home.html                                                              #
#                                                                            #
# This file may be used for bona fide research purposes within the           #
# scientific community so long as proper attribution is given to the journal # 
# article from which it was obtained.                                        #
#                                                                            #
##############################################################################
                                             
data_global
_audit_creation_method     'from SHELXL97 CIF and IUCr SHELXL97-template'
_journal_date_recd_electronic     2010-10-18
_journal_date_accepted     2010-12-19
_journal_name_full     'Acta Crystallographica, Section E'
_journal_year     2011
_journal_volume     67
_journal_issue      1
_journal_page_first     o229
_journal_page_last     o229
_journal_paper_category     QO
_journal_coeditor_code     ZL2317
_publ_contact_author_name     ' Lu, Ding-qiang'
_publ_contact_author_address
;
School of Pharmaceutical Sciences
Nanjing University of Technology
No. 5 Xinmofan Road
Nanjing 210009
People's Republic of China
and Jiangsu Provincial Institute of Materia Medica
Nanjing University of Technology
No. 26 Majia Street
Nanjing 210009
People's Republic of China
;
_publ_contact_author_email     jiajing.jj@gmail.com
_publ_contact_author_fax     '86 25  83285219'
_publ_contact_author_phone     '86 25  83285202'
_publ_section_title
;
4-[(7-Fluoroquinazolin-4-yl)oxy]aniline
;
loop_
    _publ_author_name
    _publ_author_address
    'Jing Jia'
;
School of Pharmaceutical Sciences
Nanjing University of Technology
No. 5 Xinmofan Road
Nanjing 210009
People's Republic of China
and
Jiangsu Provincial Institute of Materia Medica
Nanjing University of Technology
No. 26 Majia Street
Nanjing 210009
People's Republic of China
;
    'Guibin Wang'
;
PRC DAYAOWAN Administration for Entry & Exit Inspection and Quarantine
Haiqingdao Foreign Area Development Zone
Dalian 116610
Liaoning Province
People's Republic of China
;
    'Dingqiang Lu'
;
School of Pharmaceutical Sciences
Nanjing University of Technology
No. 5 Xinmofan Road
Nanjing 210009
People's Republic of China
and
Jiangsu Provincial Institute of Materia Medica
Nanjing University of Technology
No. 26 Majia Street
Nanjing 210009
People's Republic of China
;
data_I
_audit_creation_method     SHELXL-97
_chemical_name_systematic
;
4-[(7-Fluoroquinazolin-4-yl)oxy]aniline
;
_chemical_name_common     ?
_chemical_formula_moiety     'C14 H10 F N3 O'
_chemical_formula_sum     'C14 H10 F N3 O'
_chemical_formula_iupac     'C14 H10 F N3 O'
_chemical_formula_weight     255.25
_chemical_melting_point     ?
_symmetry_cell_setting     orthorhombic
_symmetry_space_group_name_H-M     'P 21 21 21'
_symmetry_space_group_name_Hall     'P 2ac 2ab'
loop_
    _symmetry_equiv_pos_as_xyz
    'x, y, z'
    '-x+1/2, -y, z+1/2'
    '-x, y+1/2, -z+1/2'
    'x+1/2, -y+1/2, -z'
_cell_length_a     8.0210(16)
_cell_length_b     8.3370(17)
_cell_length_c     17.562(4)
_cell_angle_alpha     90.00
_cell_angle_beta     90.00
_cell_angle_gamma     90.00
_cell_volume     1174.4(4)
_cell_formula_units_Z     4
_cell_measurement_reflns_used     25
_cell_measurement_theta_min     9.0
_cell_measurement_theta_max     12.0
_cell_measurement_temperature     293(2)
_exptl_crystal_description     block
_exptl_crystal_colour     colorless
_exptl_crystal_size_max     0.30
_exptl_crystal_size_mid     0.20
_exptl_crystal_size_min     0.10
_exptl_crystal_density_diffrn     1.444
_exptl_crystal_density_meas     ?
_exptl_crystal_density_method     'not measured'
_exptl_crystal_F_000     528
_exptl_absorpt_coefficient_mu     0.106
_exptl_absorpt_correction_type     psi-scan
_exptl_absorpt_process_details     '(North <i>et al.</i>, 1968)'
_exptl_absorpt_correction_T_min     0.9690
_exptl_absorpt_correction_T_max     0.9895
_exptl_special_details     ?
_diffrn_ambient_temperature     293(2)
_diffrn_radiation_type     MoK\a
_diffrn_radiation_wavelength     0.71073
_diffrn_radiation_source     'fine-focus sealed tube'
_diffrn_radiation_monochromator     graphite
_diffrn_measurement_device_type     'Enraf--Nonius CAD-4'
_diffrn_measurement_method     \w/2\q
_diffrn_detector_area_resol_mean     ?
_diffrn_reflns_number     2351
_diffrn_reflns_av_R_equivalents     0.0816
_diffrn_reflns_av_sigmaI/netI     0.0741
_diffrn_reflns_theta_min     2.32
_diffrn_reflns_theta_max     25.28
_diffrn_reflns_theta_full     25.28
_diffrn_measured_fraction_theta_max     1.000
_diffrn_measured_fraction_theta_full     1.000
_diffrn_reflns_limit_h_min     -9
_diffrn_reflns_limit_h_max     0
_diffrn_reflns_limit_k_min     -10
_diffrn_reflns_limit_k_max     10
_diffrn_reflns_limit_l_min     -21
_diffrn_reflns_limit_l_max     0
_diffrn_standards_number     3
_diffrn_standards_interval_count     200
_diffrn_standards_interval_time     120
_diffrn_standards_decay_%     1
_refine_special_details
;
 Refinement of F^2^ against ALL reflections.  The weighted R-factor wR and
 goodness of fit S are based on F^2^, conventional R-factors R are based
 on F, with F set to zero for negative F^2^. The threshold expression of
 F^2^ > 2sigma(F^2^) is used only for calculating R-factors(gt) etc. and is
 not relevant to the choice of reflections for refinement.  R-factors based
 on F^2^ are statistically about twice as large as those based on F, and R-
 factors based on ALL data will be even larger.
;
_reflns_number_total     1256
_reflns_number_gt     883
_reflns_threshold_expression     I>2sigma(I)
_refine_ls_structure_factor_coef     Fsqd
_refine_ls_matrix_type     full
_refine_ls_R_factor_all     0.0722
_refine_ls_R_factor_gt     0.0449
_refine_ls_wR_factor_gt     0.0946
_refine_ls_wR_factor_ref     0.1098
_refine_ls_goodness_of_fit_ref     1.018
_refine_ls_restrained_S_all     1.018
_refine_ls_number_reflns     1256
_refine_ls_number_parameters     172
_refine_ls_number_restraints     0
_refine_ls_hydrogen_treatment     constr
_refine_ls_weighting_scheme     calc
_refine_ls_weighting_details
         'calc w=1/[\s^2^(Fo^2^)+(0.0460P)^2^+0.0000P] where P=(Fo^2^+2Fc^2^)/3'
_atom_sites_solution_hydrogens     geom
_atom_sites_solution_primary     direct
_atom_sites_solution_secondary     difmap
_refine_ls_shift/su_max     0.000
_refine_ls_shift/su_mean     0.000
_refine_diff_density_max     0.123
_refine_diff_density_min     -0.150
_refine_ls_extinction_method     none
_refine_ls_extinction_coef     ?
loop_
    _atom_type_symbol
    _atom_type_description
    _atom_type_scat_dispersion_real
    _atom_type_scat_dispersion_imag
    _atom_type_scat_source
    'C' 'C' 0.0033 0.0016
                         'International Tables Vol C Tables 4.2.6.8 and 6.1.1.4'
    'H' 'H' 0.0000 0.0000
                         'International Tables Vol C Tables 4.2.6.8 and 6.1.1.4'
    'N' 'N' 0.0061 0.0033
                         'International Tables Vol C Tables 4.2.6.8 and 6.1.1.4'
    'O' 'O' 0.0106 0.0060
                         'International Tables Vol C Tables 4.2.6.8 and 6.1.1.4'
    'F' 'F' 0.0171 0.0103
                         'International Tables Vol C Tables 4.2.6.8 and 6.1.1.4'
_computing_data_collection     'CAD-4 EXPRESS (Enraf--Nonius, 1994)'
_computing_cell_refinement     'CAD-4 EXPRESS (Enraf--Nonius, 1994)'
_computing_data_reduction     'XCAD4 (Harms & Wocadlo, 1995)'
_computing_structure_solution     'SHELXS97 (Sheldrick, 2008)'
_computing_structure_refinement     'SHELXL97 (Sheldrick, 2008)'
_computing_molecular_graphics     'SHELXL97 (Sheldrick, 2008)'
_computing_publication_material
                            'SHELXL97 (Sheldrick, 2008) and PLATON (Spek, 2009)'
loop_
    _atom_site_type_symbol
    _atom_site_label
    _atom_site_fract_x
    _atom_site_fract_y
    _atom_site_fract_z
    _atom_site_U_iso_or_equiv
    _atom_site_adp_type
    _atom_site_calc_flag
    _atom_site_refinement_flags
    _atom_site_occupancy
    _atom_site_disorder_assembly
    _atom_site_disorder_group
    F F1 0.3205(3) 0.8351(3) 0.76958(14) 0.0778(8) Uani d . 1 . .
    O O1 0.4564(4) 0.2636(3) 0.54742(14) 0.0600(8) Uani d . 1 . .
    N N1 0.5255(5) -0.3210(3) 0.39680(17) 0.0613(9) Uani d . 1 . .
    H H1A 0.6191 -0.3749 0.4060 0.074 Uiso d R 1 . .
    H H1B 0.5050 -0.3230 0.3470 0.074 Uiso d R 1 . .
    N N2 0.2795(4) 0.1426(3) 0.63318(17) 0.0543(9) Uani d . 1 . .
    N N3 0.1694(4) 0.2924(4) 0.73803(17) 0.0558(9) Uani d . 1 . .
    C C1 0.5944(5) 0.0096(4) 0.5327(2) 0.0557(10) Uani d . 1 . .
    H H1C 0.6622 0.0345 0.5740 0.067 Uiso calc R 1 . .
    C C2 0.6148(5) -0.1334(4) 0.49402(19) 0.0522(9) Uani d . 1 . .
    H H2B 0.6978 -0.2042 0.5093 0.063 Uiso calc R 1 . .
    C C3 0.5145(5) -0.1730(4) 0.43328(19) 0.0449(9) Uani d . 1 . .
    C C4 0.3965(5) -0.0629(4) 0.41001(19) 0.0527(10) Uani d . 1 . .
    H H4A 0.3302 -0.0854 0.3679 0.063 Uiso calc R 1 . .
    C C5 0.3757(5) 0.0809(4) 0.4487(2) 0.0564(10) Uani d . 1 . .
    H H5A 0.2952 0.1540 0.4329 0.068 Uiso calc R 1 . .
    C C6 0.4732(5) 0.1138(4) 0.50944(18) 0.0472(9) Uani d . 1 . .
    C C7 0.3580(5) 0.2687(4) 0.60919(19) 0.0467(9) Uani d . 1 . .
    C C8 0.1880(5) 0.1638(5) 0.6966(2) 0.0593(11) Uani d . 1 . .
    H H8A 0.1297 0.0739 0.7132 0.071 Uiso calc R 1 . .
    C C9 0.2538(4) 0.4244(4) 0.71251(19) 0.0444(8) Uani d . 1 . .
    C C10 0.2435(5) 0.5671(4) 0.7550(2) 0.0552(10) Uani d . 1 . .
    H H10A 0.1805 0.5725 0.7994 0.066 Uiso calc R 1 . .
    C C11 0.3285(6) 0.6964(4) 0.7291(2) 0.0540(10) Uani d . 1 . .
    C C12 0.4236(5) 0.6976(4) 0.6636(2) 0.0580(10) Uani d . 1 . .
    H H12A 0.4787 0.7902 0.6481 0.070 Uiso calc R 1 . .
    C C13 0.4348(5) 0.5598(4) 0.6223(2) 0.0520(10) Uani d . 1 . .
    H H13A 0.4979 0.5577 0.5779 0.062 Uiso calc R 1 . .
    C C14 0.3511(4) 0.4204(4) 0.64658(18) 0.0420(8) Uani d . 1 . .
loop_
    _atom_site_aniso_label
    _atom_site_aniso_U_11
    _atom_site_aniso_U_22
    _atom_site_aniso_U_33
    _atom_site_aniso_U_12
    _atom_site_aniso_U_13
    _atom_site_aniso_U_23
    F1 0.0938(19) 0.0589(13) 0.0808(16) -0.0023(15) -0.0035(15) -0.0267(12)
    O1 0.0754(19) 0.0483(14) 0.0565(14) -0.0111(16) 0.0223(15) -0.0100(12)
    N1 0.070(2) 0.0483(17) 0.0654(19) 0.0034(18) 0.0088(19) -0.0101(15)
    N2 0.0546(19) 0.0488(19) 0.059(2) -0.0069(17) 0.0063(18) 0.0018(15)
    N3 0.062(2) 0.0521(18) 0.0539(18) -0.0034(18) 0.0099(18) -0.0034(16)
    C1 0.057(2) 0.061(2) 0.049(2) -0.007(2) -0.004(2) 0.0017(19)
    C2 0.051(2) 0.057(2) 0.049(2) 0.005(2) -0.0010(19) 0.0061(18)
    C3 0.048(2) 0.0434(19) 0.0432(19) -0.0021(19) 0.0097(18) 0.0039(16)
    C4 0.050(2) 0.059(2) 0.049(2) -0.002(2) -0.008(2) -0.0106(19)
    C5 0.059(2) 0.051(2) 0.059(2) 0.007(2) -0.003(2) 0.005(2)
    C6 0.057(2) 0.0423(19) 0.0429(19) -0.0055(19) 0.009(2) -0.0038(17)
    C7 0.047(2) 0.049(2) 0.0441(19) -0.002(2) 0.0011(19) -0.0011(17)
    C8 0.059(2) 0.055(2) 0.064(2) -0.010(2) 0.012(2) 0.009(2)
    C9 0.0401(19) 0.046(2) 0.0473(19) 0.0028(18) -0.0046(18) 0.0004(18)
    C10 0.052(2) 0.065(2) 0.048(2) 0.002(2) 0.000(2) -0.0055(19)
    C11 0.057(2) 0.050(2) 0.054(2) 0.001(2) -0.011(2) -0.0116(19)
    C12 0.058(2) 0.050(2) 0.066(2) -0.012(2) -0.004(2) 0.002(2)
    C13 0.057(2) 0.050(2) 0.049(2) -0.007(2) -0.0003(19) -0.0032(18)
    C14 0.0399(19) 0.0430(18) 0.0431(18) 0.0008(17) -0.0055(17) 0.0003(15)
_geom_special_details
;
 All esds (except the esd in the dihedral angle between two l.s. planes)
 are estimated using the full covariance matrix.  The cell esds are taken
 into account individually in the estimation of esds in distances, angles
 and torsion angles; correlations between esds in cell parameters are only
 used when they are defined by crystal symmetry.  An approximate (isotropic)
 treatment of cell esds is used for estimating esds involving l.s. planes.
;
loop_
    _geom_bond_atom_site_label_1
    _geom_bond_atom_site_label_2
    _geom_bond_site_symmetry_2
    _geom_bond_distance
    _geom_bond_publ_flag
    F1 C11 . 1.359(4) ?
    O1 C7 . 1.342(4) ?
    O1 C6 . 1.422(4) ?
    N1 C3 . 1.394(4) ?
    N1 H1A . 0.8900 ?
    N1 H1B . 0.8901 ?
    N2 C7 . 1.295(4) ?
    N2 C8 . 1.346(4) ?
    N3 C8 . 1.305(5) ?
    N3 C9 . 1.368(4) ?
    C1 C6 . 1.366(5) ?
    C1 C2 . 1.381(5) ?
    C1 H1C . 0.9300 ?
    C2 C3 . 1.376(5) ?
    C2 H2B . 0.9300 ?
    C3 C4 . 1.380(5) ?
    C4 C5 . 1.388(4) ?
    C4 H4A . 0.9300 ?
    C5 C6 . 1.352(5) ?
    C5 H5A . 0.9300 ?
    C7 C14 . 1.427(4) ?
    C8 H8A . 0.9300 ?
    C9 C14 . 1.397(5) ?
    C9 C10 . 1.407(5) ?
    C10 C11 . 1.354(5) ?
    C10 H10A . 0.9300 ?
    C11 C12 . 1.380(5) ?
    C12 C13 . 1.362(5) ?
    C12 H12A . 0.9300 ?
    C13 C14 . 1.408(4) ?
    C13 H13A . 0.9300 ?
loop_
    _geom_angle_atom_site_label_1
    _geom_angle_atom_site_label_2
    _geom_angle_atom_site_label_3
    _geom_angle_site_symmetry_1
    _geom_angle_site_symmetry_3
    _geom_angle
    _geom_angle_publ_flag
    C7 O1 C6 . . 117.6(3) ?
    C3 N1 H1A . . 114.6 ?
    C3 N1 H1B . . 117.1 ?
    H1A N1 H1B . . 109.0 ?
    C7 N2 C8 . . 115.3(3) ?
    C8 N3 C9 . . 115.0(3) ?
    C6 C1 C2 . . 119.1(4) ?
    C6 C1 H1C . . 120.5 ?
    C2 C1 H1C . . 120.5 ?
    C3 C2 C1 . . 121.3(4) ?
    C3 C2 H2B . . 119.4 ?
    C1 C2 H2B . . 119.4 ?
    C2 C3 C4 . . 118.1(3) ?
    C2 C3 N1 . . 122.2(4) ?
    C4 C3 N1 . . 119.7(3) ?
    C3 C4 C5 . . 120.8(3) ?
    C3 C4 H4A . . 119.6 ?
    C5 C4 H4A . . 119.6 ?
    C6 C5 C4 . . 119.5(4) ?
    C6 C5 H5A . . 120.3 ?
    C4 C5 H5A . . 120.3 ?
    C5 C6 C1 . . 121.2(3) ?
    C5 C6 O1 . . 119.6(3) ?
    C1 C6 O1 . . 119.1(3) ?
    N2 C7 O1 . . 121.5(3) ?
    N2 C7 C14 . . 123.4(3) ?
    O1 C7 C14 . . 115.0(3) ?
    N3 C8 N2 . . 129.2(4) ?
    N3 C8 H8A . . 115.4 ?
    N2 C8 H8A . . 115.4 ?
    N3 C9 C14 . . 121.9(3) ?
    N3 C9 C10 . . 118.5(3) ?
    C14 C9 C10 . . 119.6(3) ?
    C11 C10 C9 . . 117.7(3) ?
    C11 C10 H10A . . 121.2 ?
    C9 C10 H10A . . 121.2 ?
    C10 C11 F1 . . 118.5(4) ?
    C10 C11 C12 . . 124.4(3) ?
    F1 C11 C12 . . 117.1(3) ?
    C13 C12 C11 . . 118.3(3) ?
    C13 C12 H12A . . 120.9 ?
    C11 C12 H12A . . 120.9 ?
    C12 C13 C14 . . 120.2(3) ?
    C12 C13 H13A . . 119.9 ?
    C14 C13 H13A . . 119.9 ?
    C9 C14 C13 . . 119.8(3) ?
    C9 C14 C7 . . 115.1(3) ?
    C13 C14 C7 . . 125.0(3) ?
loop_
    _geom_torsion_atom_site_label_1
    _geom_torsion_atom_site_label_2
    _geom_torsion_atom_site_label_3
    _geom_torsion_atom_site_label_4
    _geom_torsion_site_symmetry_1
    _geom_torsion_site_symmetry_2
    _geom_torsion_site_symmetry_3
    _geom_torsion_site_symmetry_4
    _geom_torsion
    _geom_torsion_publ_flag
    C6 C1 C2 C3 . . . . -0.6(6) ?
    C1 C2 C3 C4 . . . . 2.4(5) ?
    C1 C2 C3 N1 . . . . -175.6(4) ?
    C2 C3 C4 C5 . . . . -2.4(5) ?
    N1 C3 C4 C5 . . . . 175.6(4) ?
    C3 C4 C5 C6 . . . . 0.6(6) ?
    C4 C5 C6 C1 . . . . 1.3(5) ?
    C4 C5 C6 O1 . . . . 177.7(3) ?
    C2 C1 C6 C5 . . . . -1.3(5) ?
    C2 C1 C6 O1 . . . . -177.7(3) ?
    C7 O1 C6 C5 . . . . 95.7(4) ?
    C7 O1 C6 C1 . . . . -87.9(4) ?
    C8 N2 C7 O1 . . . . 178.7(3) ?
    C8 N2 C7 C14 . . . . 0.5(5) ?
    C6 O1 C7 N2 . . . . -0.7(5) ?
    C6 O1 C7 C14 . . . . 177.7(3) ?
    C9 N3 C8 N2 . . . . 0.8(6) ?
    C7 N2 C8 N3 . . . . -1.3(6) ?
    C8 N3 C9 C14 . . . . 0.5(5) ?
    C8 N3 C9 C10 . . . . -178.5(4) ?
    N3 C9 C10 C11 . . . . 179.7(3) ?
    C14 C9 C10 C11 . . . . 0.7(5) ?
    C9 C10 C11 F1 . . . . -179.8(4) ?
    C9 C10 C11 C12 . . . . 0.4(6) ?
    C10 C11 C12 C13 . . . . -0.6(6) ?
    F1 C11 C12 C13 . . . . 179.5(4) ?
    C11 C12 C13 C14 . . . . -0.2(6) ?
    N3 C9 C14 C13 . . . . 179.5(3) ?
    C10 C9 C14 C13 . . . . -1.5(5) ?
    N3 C9 C14 C7 . . . . -1.2(5) ?
    C10 C9 C14 C7 . . . . 177.8(3) ?
    C12 C13 C14 C9 . . . . 1.2(5) ?
    C12 C13 C14 C7 . . . . -178.0(4) ?
    N2 C7 C14 C9 . . . . 0.7(5) ?
    O1 C7 C14 C9 . . . . -177.7(3) ?
    N2 C7 C14 C13 . . . . 179.9(3) ?
    O1 C7 C14 C13 . . . . 1.5(5) ?
loop_
    _geom_hbond_atom_site_label_D
    _geom_hbond_atom_site_label_H
    _geom_hbond_atom_site_label_A
    _geom_hbond_site_symmetry_A
    _geom_hbond_distance_DH
    _geom_hbond_distance_HA
    _geom_hbond_distance_DA
    _geom_hbond_angle_DHA
    N1 H1A N2 4_546 0.89 2.67 3.408(4) 142
    N1 H1B N3 2_554 0.89 2.38 3.205(4) 154
