# Supplementary material for: 4-[(7-Fluoro­quinazolin-4-yl)­oxy]aniline
Source: Acta Crystallogr Sect E Struct Rep Online. 2010 Dec 24;67(Pt 1):o229. doi: 10.1107/S1600536810053286 (PMC3050189; doi:10.1107/S1600536810053286)
Supplement: Supplementary file 2 [file e-67-0o229-Isup2.hkl]

# 
# h,k,l, Fc-squared, Fo-squared, sigma(Fo-squared) and status flag 
# 
data_I
_shelx_title ' 1' 
_shelx_refln_list_code          4 
_shelx_F_calc_maximum      131.71 
_exptl_crystal_F_000       528.00 
_reflns_d_resolution_high  0.8321 
 
loop_ 
 _symmetry_equiv_pos_as_xyz 
 'x, y, z' 
 '-x+1/2, -y, z+1/2' 
 '-x, y+1/2, -z+1/2' 
 'x+1/2, -y+1/2, -z' 
 
_cell_length_a     8.0210 
_cell_length_b     8.3370 
_cell_length_c    17.5620 
_cell_angle_alpha  90.000 
_cell_angle_beta   90.000 
_cell_angle_gamma  90.000 
 
_shelx_F_squared_multiplier     1.000 
 
loop_ 
 _refln_index_h 
 _refln_index_k 
 _refln_index_l 
 _refln_F_squared_calc 
 _refln_F_squared_meas 
 _refln_F_squared_sigma 
 _refln_observed_status 
   2   0   0       32.51       34.65      2.50 o 
   4   0   0       28.12       29.94      3.34 o 
   6   0   0       46.40       37.46      5.31 o 
   8   0   0       27.15       31.61      6.14 o 
   1   1   0      778.33      763.13     98.95 o 
   2   1   0       21.90       21.43      1.58 o 
   3   1   0       11.21       11.11      1.69 o 
   4   1   0     1130.77      999.46     26.12 o 
   5   1   0       82.39       87.13      4.15 o 
   6   1   0        1.77        1.33      2.01 o 
   7   1   0       46.86       39.60      7.78 o 
   8   1   0       20.02       12.80      8.77 o 
   9   1   0        9.59        7.28      4.17 o 
   0   2   0     3050.78     2753.52     20.01 o 
   1   2   0      154.40      148.17      4.71 o 
   2   2   0      229.30      242.10     25.05 o 
   3   2   0     1124.14     1169.22    198.10 o 
   4   2   0       62.15       62.22      3.44 o 
   5   2   0        6.07        3.63      4.00 o 
   6   2   0      518.27      470.16     25.20 o 
   7   2   0       39.34       40.63      4.68 o 
   8   2   0       50.65       45.10      5.07 o 
   9   2   0        4.36        8.61      3.98 o 
   1   3   0      791.84      718.86     12.49 o 
   2   3   0      142.60      130.78      9.30 o 
   3   3   0      455.82      523.67     71.78 o 
   4   3   0      617.57      665.96    115.68 o 
   5   3   0      134.25      128.66     26.21 o 
   6   3   0       15.22       15.13      3.42 o 
   7   3   0        4.24        4.62      3.07 o 
   8   3   0        1.52       -0.29      3.53 o 
   9   3   0        0.84       -3.93      3.93 o 
   0   4   0      511.14      491.90     17.33 o 
   1   4   0       10.20        8.82      1.88 o 
   2   4   0      347.23      335.23     15.36 o 
   3   4   0       79.27       86.80      4.23 o 
   4   4   0      113.84      120.11     11.00 o 
   5   4   0        1.25        3.31      2.32 o 
   6   4   0        3.57        8.66      5.46 o 
   7   4   0        0.65        4.82      2.99 o 
   8   4   0       13.58       14.09      4.00 o 
   1   5   0      101.00      100.59      4.30 o 
   2   5   0       19.19       21.38      2.74 o 
   3   5   0      422.48      424.43      9.13 o 
   4   5   0      261.55      246.98     19.71 o 
   5   5   0        7.14        9.13      3.29 o 
   6   5   0        2.02        2.85      3.31 o 
   7   5   0       11.82        9.26      3.97 o 
   8   5   0       23.23       27.78      6.62 o 
   0   6   0        0.09        0.79      2.18 o 
   1   6   0       17.82       11.41      3.61 o 
   2   6   0        0.01        0.73      2.71 o 
   3   6   0       43.67       37.01      3.87 o 
   4   6   0       32.88       31.50      3.81 o 
   5   6   0       13.94       14.33      3.46 o 
   6   6   0       38.80       36.47      4.41 o 
   7   6   0        0.71       -0.80      3.63 o 
   1   7   0      565.64      557.81     27.85 o 
   2   7   0      435.64      436.54     10.71 o 
   3   7   0      109.12      102.55      6.28 o 
   4   7   0        5.64        6.24      3.50 o 
   5   7   0       18.27       21.21      4.36 o 
   6   7   0        0.00        1.62      3.60 o 
   0   8   0      212.13      216.37     12.82 o 
   1   8   0        6.84       10.68      3.92 o 
   2   8   0       11.41        7.09      4.03 o 
   3   8   0       12.63       10.18      4.00 o 
   4   8   0        0.26       -2.65      3.39 o 
   5   8   0        5.95       13.70      5.84 o 
   1   9   0       49.42       44.94     10.65 o 
   2   9   0       16.79       13.80      7.37 o 
   3   9   0        6.66        4.43      3.89 o 
   4   9   0        0.01       -3.99      4.23 o 
   0  10   0        0.51        3.95      4.36 o 
   1   0   1      711.26      690.71      6.44 o 
   2   0   1     1924.42     1842.39     14.49 o 
   3   0   1      520.98      477.91      9.30 o 
   4   0   1       59.74       59.40      4.29 o 
   5   0   1        3.14       -2.56      3.04 o 
   6   0   1       11.95       10.62      4.00 o 
   7   0   1       16.29       13.30      4.47 o 
   8   0   1        6.27        5.13      5.13 o 
   9   0   1       13.12        7.22      6.26 o 
   0   1   1      357.07      351.68      3.25 o 
   1   1   1     1652.28     1631.30    245.93 o 
   2   1   1     2207.27     2217.80    329.88 o 
   3   1   1      350.44      317.47     31.79 o 
   4   1   1      223.40      195.09     18.04 o 
   5   1   1      147.08      141.86      5.49 o 
   6   1   1       39.07       35.37      3.74 o 
   7   1   1        5.41       12.77      3.19 o 
   8   1   1        2.75        3.28      3.46 o 
   9   1   1       55.25       49.70      9.07 o 
   0   2   1       54.49       51.70      1.88 o 
   1   2   1      758.07      743.57     34.12 o 
   2   2   1       32.01       30.99      1.86 o 
   3   2   1      175.98      184.04     31.67 o 
   4   2   1      115.49      127.51     14.46 o 
   5   2   1       56.46       66.41      4.00 o 
   6   2   1       89.76       90.06      6.14 o 
   7   2   1        2.69        3.40      2.51 o 
   8   2   1       14.29        7.23      4.26 o 
   9   2   1        1.40       -2.74      4.19 o 
   0   3   1       11.34        9.13      1.43 o 
   1   3   1       78.49       74.43      2.80 o 
   2   3   1      298.38      310.07     30.69 o 
   3   3   1       44.74       61.16      8.71 o 
   4   3   1      170.76      178.24     40.02 o 
   5   3   1       69.57       72.77     16.85 o 
   6   3   1       18.48       19.69      3.19 o 
   7   3   1       10.06        8.16      3.55 o 
   8   3   1        5.47        1.53      4.17 o 
   9   3   1        6.65        9.54      8.71 o 
   0   4   1      199.49      194.78      4.87 o 
   1   4   1      253.58      256.12      5.61 o 
   2   4   1       61.38       58.99      3.14 o 
   3   4   1      161.76      164.15     14.22 o 
   4   4   1       19.08       21.01      3.01 o 
   5   4   1       37.13       37.53      3.69 o 
   6   4   1        3.90        2.39      2.69 o 
   7   4   1       11.57       12.30      4.59 o 
   8   4   1        7.73        6.80      3.67 o 
   0   5   1      304.86      314.32     20.04 o 
   1   5   1      323.63      323.54      7.11 o 
   2   5   1      211.24      207.80      6.09 o 
   3   5   1       60.10       56.00      8.56 o 
   4   5   1       47.22       44.78      8.35 o 
   5   5   1       48.18       44.98      4.55 o 
   6   5   1       38.45       38.87      4.68 o 
   7   5   1        4.01        4.74      3.77 o 
   8   5   1       20.01       28.10      9.16 o 
   0   6   1        0.48        3.11      1.66 o 
   1   6   1      147.20      154.95      9.21 o 
   2   6   1      624.35      600.42     12.88 o 
   3   6   1       90.84       86.16      5.08 o 
   4   6   1       70.22       73.10      4.88 o 
   5   6   1        3.83       -1.97      5.28 o 
   6   6   1       18.61       17.60      3.54 o 
   7   6   1       14.98       11.26      4.27 o 
   0   7   1      383.38      385.08      9.95 o 
   1   7   1      205.01      212.53      7.86 o 
   2   7   1      362.90      339.89      9.95 o 
   3   7   1       13.00       11.34      3.63 o 
   4   7   1       41.32       30.30      4.55 o 
   5   7   1        4.68        0.73      3.75 o 
   6   7   1       11.89        8.30      4.01 o 
   0   8   1       49.27       44.57      5.24 o 
   1   8   1       22.89       25.05      4.28 o 
   2   8   1       36.76       41.17      4.61 o 
   3   8   1        5.66        2.71      4.26 o 
   4   8   1        0.55        4.80      3.35 o 
   5   8   1        3.07        4.68      5.25 o 
   0   9   1       18.19       20.63      6.26 o 
   1   9   1        3.22        9.84      3.49 o 
   2   9   1       14.49       12.75      3.85 o 
   3   9   1        4.10        7.24      5.87 o 
   4   9   1       19.52       26.38      8.47 o 
   0  10   1        0.25       -4.98      4.98 o 
   0   0   2      145.08      118.51      2.56 o 
   1   0   2     5375.83     4857.23     18.79 o 
   2   0   2    17348.44    15645.83    180.30 o 
   3   0   2      173.74      152.98      5.67 o 
   4   0   2       97.01       89.64      5.31 o 
   5   0   2      269.18      263.20     10.02 o 
   6   0   2       55.23       51.59      6.08 o 
   7   0   2      131.87      127.16      9.48 o 
   8   0   2       48.53       50.40      7.40 o 
   9   0   2       31.54       36.26      6.80 o 
   0   1   2     2577.84     2421.80     10.20 o 
   1   1   2     2631.54     2639.41    343.95 o 
   2   1   2     8565.60     7557.27   1027.75 o 
   3   1   2      423.53      408.61     45.86 o 
   4   1   2      499.50      458.42     27.20 o 
   5   1   2      276.05      266.06      9.54 o 
   6   1   2       98.84      100.40     12.70 o 
   7   1   2       69.54       60.64      4.91 o 
   8   1   2       58.26       57.27      5.69 o 
   9   1   2       48.67       48.40      5.94 o 
   0   2   2      747.58      732.31     18.64 o 
   1   2   2     1218.43     1158.53     68.95 o 
   2   2   2      299.13      280.93     40.35 o 
   3   2   2      709.48      754.76    113.38 o 
   4   2   2     1008.67     1076.51    136.52 o 
   5   2   2      148.86      136.84     16.55 o 
   6   2   2      161.57      166.14     17.53 o 
   7   2   2        1.39       -1.17      2.95 o 
   8   2   2       63.52       59.39      7.46 o 
   9   2   2        1.05        0.85      3.96 o 
   0   3   2      111.48      103.43      3.16 o 
   1   3   2      383.69      365.04     12.26 o 
   2   3   2      294.08      324.59     31.34 o 
   3   3   2      403.87      455.98     73.30 o 
   4   3   2      176.64      187.64     33.76 o 
   5   3   2        1.18        4.95      2.00 o 
   6   3   2       40.27       38.31      3.88 o 
   7   3   2        2.93        4.49      2.68 o 
   8   3   2        0.62       -3.69      3.69 o 
   9   3   2        3.59        2.72      4.23 o 
   0   4   2       56.67       52.21      2.99 o 
   1   4   2      598.54      665.87      9.00 o 
   2   4   2      123.41      115.28      9.45 o 
   3   4   2      149.89      152.87     10.32 o 
   4   4   2       58.19       70.71     11.57 o 
   5   4   2       12.75       14.38      5.90 o 
   6   4   2       13.76       14.84      5.07 o 
   7   4   2        7.63        6.63      3.19 o 
   8   4   2       10.29       16.00      5.04 o 
   0   5   2       14.89       19.65      2.19 o 
   1   5   2       98.24       98.84      4.28 o 
   2   5   2      200.97      188.10      5.88 o 
   3   5   2      109.02      107.90     14.82 o 
   4   5   2       48.52       51.63      4.07 o 
   5   5   2      124.41      131.08     13.12 o 
   6   5   2        4.50        4.03      3.26 o 
   7   5   2       23.00       33.19      6.92 o 
   8   5   2        6.65        4.19      4.49 o 
   0   6   2       92.54       94.48      4.63 o 
   1   6   2      120.29      119.79      5.19 o 
   2   6   2       11.95        9.68      3.22 o 
   3   6   2        6.03        0.47      5.90 o 
   4   6   2       96.47       88.92     12.47 o 
   5   6   2       48.07       41.51      5.01 o 
   6   6   2       49.98       57.47      8.62 o 
   7   6   2        0.52       -1.70      4.07 o 
   0   7   2      722.11      696.84     27.91 o 
   1   7   2      496.30      494.13     19.56 o 
   2   7   2       18.10       22.56      5.64 o 
   3   7   2       34.77       32.57      4.07 o 
   4   7   2      110.92      103.90     11.15 o 
   5   7   2       13.21       15.70     10.14 o 
   6   7   2        8.64       11.17      3.94 o 
   0   8   2      286.48      268.82      9.17 o 
   1   8   2        6.58        9.88      3.61 o 
   2   8   2       28.74       26.37      4.24 o 
   3   8   2       54.38       48.78      9.36 o 
   4   8   2        1.79        0.74      3.38 o 
   5   8   2       14.30       21.91      4.27 o 
   0   9   2        0.70        7.47      5.99 o 
   1   9   2        4.24        5.72      3.62 o 
   2   9   2        8.97        7.98      4.00 o 
   3   9   2        3.06        3.49      3.79 o 
   4   9   2        3.07        2.56      4.01 o 
   1   0   3       21.04       21.11      2.09 o 
   2   0   3     1814.57     1976.71     16.34 o 
   3   0   3       44.04       45.92      3.34 o 
   4   0   3        8.86        9.42      2.98 o 
   5   0   3        4.21        5.07      3.16 o 
   6   0   3      103.02      108.97      7.34 o 
   7   0   3       40.95       27.61      6.86 o 
   8   0   3       44.80       51.47      7.16 o 
   9   0   3       17.24       11.57      6.74 o 
   0   1   3       93.93       95.87      2.26 o 
   1   1   3     6271.02     5582.72    340.97 o 
   2   1   3     7663.11     7611.09    930.38 o 
   3   1   3      179.86      191.14     24.30 o 
   4   1   3      141.77      151.41     21.17 o 
   5   1   3       74.24       76.43      4.20 o 
   6   1   3       71.31       68.80      4.83 o 
   7   1   3       13.08       16.20      3.50 o 
   8   1   3       19.01       20.02      4.49 o 
   9   1   3        0.23       -1.45      4.92 o 
   0   2   3      495.95      487.18     10.82 o 
   1   2   3        6.81        6.97      2.15 o 
   2   2   3      237.41      267.44     38.65 o 
   3   2   3      402.31      424.22     48.67 o 
   4   2   3       42.86       48.67      8.20 o 
   5   2   3       82.39      102.50     22.99 o 
   6   2   3       23.44       20.26      3.42 o 
   7   2   3       16.54       12.30      3.68 o 
   8   2   3        0.71        3.12      3.61 o 
   9   2   3       65.47       60.42      6.44 o 
   0   3   3      433.68      455.46      6.45 o 
   1   3   3      593.75      615.53     27.58 o 
   2   3   3      168.90      171.10     10.20 o 
   3   3   3      229.44      263.60     35.01 o 
   4   3   3       44.97       60.72     11.96 o 
   5   3   3       24.97       29.01      2.74 o 
   6   3   3       10.12        7.34      3.09 o 
   7   3   3       14.53       14.79      3.34 o 
   8   3   3       17.07       10.35      4.14 o 
   9   3   3        4.08        5.24      4.28 o 
   0   4   3       10.82       13.61      2.29 o 
   1   4   3     1747.27     1870.34     17.50 o 
   2   4   3      377.29      389.75     24.10 o 
   3   4   3       37.44       33.08      2.94 o 
   4   4   3        5.69       10.00      8.32 o 
   5   4   3        8.50        9.62      2.58 o 
   6   4   3       35.38       32.28      4.11 o 
   7   4   3       13.64       19.88      3.94 o 
   8   4   3        9.74        7.87      6.89 o 
   0   5   3      399.02      397.70     15.24 o 
   1   5   3       18.64       18.15      2.42 o 
   2   5   3       15.74       17.95      2.34 o 
   3   5   3      102.05      108.17     10.32 o 
   4   5   3        1.96        5.38      3.25 o 
   5   5   3        4.19        3.12      3.35 o 
   6   5   3       18.94       26.84      4.41 o 
   7   5   3       19.15       19.74      4.41 o 
   8   5   3        7.02        8.41      4.62 o 
   0   6   3       16.88       17.72      3.49 o 
   1   6   3      284.44      268.92      7.65 o 
   2   6   3       12.87       14.95      3.11 o 
   3   6   3      253.80      256.49      7.99 o 
   4   6   3      112.69      113.98      6.36 o 
   5   6   3      104.74       99.44      6.41 o 
   6   6   3        6.03       14.59      3.79 o 
   7   6   3       16.18        9.58      4.91 o 
   0   7   3        2.99        2.42      3.13 o 
   1   7   3        1.12        3.15      4.23 o 
   2   7   3      116.25      112.43     11.33 o 
   3   7   3       66.94       69.14      5.30 o 
   4   7   3       26.15       29.05      7.07 o 
   5   7   3       20.20       19.85      4.95 o 
   6   7   3        9.63        8.86      7.96 o 
   0   8   3       79.96       81.48      7.66 o 
   1   8   3      158.59      165.60      7.80 o 
   2   8   3        0.68        6.90      4.12 o 
   3   8   3       13.76       18.88      6.53 o 
   4   8   3       31.13       28.91      6.35 o 
   5   8   3        6.37        3.09      4.12 o 
   0   9   3        5.12       11.29      4.62 o 
   1   9   3        9.46       13.73      8.77 o 
   2   9   3        0.15       -2.86      5.10 o 
   3   9   3        0.89       -3.13      4.09 o 
   4   9   3        2.94        7.28      5.31 o 
   0   0   4     1451.94     1326.73     11.51 o 
   1   0   4     3448.93     3133.52     18.85 o 
   2   0   4     2014.37     2076.07     17.77 o 
   3   0   4        0.87        4.65      1.79 o 
   4   0   4        1.24        0.00      2.50 o 
   5   0   4      183.60      189.18      8.95 o 
   6   0   4        8.44       12.70      3.82 o 
   7   0   4      139.70      136.64      9.78 o 
   8   0   4        0.12        8.95      4.65 o 
   9   0   4       15.36       13.60      5.96 o 
   0   1   4        4.88        0.68      1.61 o 
   1   1   4     5465.69     5291.15    370.79 o 
   2   1   4     1005.19     1073.65    106.07 o 
   3   1   4      666.10      774.00     81.95 o 
   4   1   4     1972.51     2081.48    181.76 o 
   5   1   4      109.53      110.97      5.28 o 
   6   1   4       12.22       10.14      2.69 o 
   7   1   4      151.37      150.53     10.32 o 
   8   1   4       36.17       35.93      4.95 o 
   9   1   4        1.94        5.51      4.68 o 
   0   2   4       61.64       62.69      2.36 o 
   1   2   4      586.02      615.47     42.23 o 
   2   2   4      198.81      192.02     18.97 o 
   3   2   4      432.00      453.91     57.02 o 
   4   2   4      191.03      180.16     24.10 o 
   5   2   4       45.93       52.56     11.66 o 
   6   2   4       85.36       87.41      5.07 o 
   7   2   4      117.64      121.12     23.74 o 
   8   2   4       65.07       65.61      6.11 o 
   9   2   4       30.39       31.96      7.63 o 
   0   3   4       29.94       30.65      2.13 o 
   1   3   4      801.39      855.23     51.53 o 
   2   3   4      573.75      589.60     54.48 o 
   3   3   4        8.47       13.70      5.10 o 
   4   3   4       38.22       49.16      4.80 o 
   5   3   4        4.86        6.53      2.42 o 
   6   3   4        1.94        4.23      3.37 o 
   7   3   4       14.52       15.25      3.31 o 
   8   3   4        4.64        0.04      4.15 o 
   9   3   4        4.84        6.58      3.84 o 
   0   4   4       32.33       33.52      3.10 o 
   1   4   4      291.28      301.34      6.41 o 
   2   4   4      281.77      301.80     29.16 o 
   3   4   4       11.59       12.73      2.36 o 
   4   4   4       26.07       29.88      2.90 o 
   5   4   4        5.07        5.89      2.48 o 
   6   4   4        4.88       -3.15      3.15 o 
   7   4   4        2.31        2.75      8.44 o 
   8   4   4       12.41       -2.16      4.81 o 
   0   5   4       93.80       96.66      4.21 o 
   1   5   4        9.89        8.44      2.17 o 
   2   5   4       35.91       32.84      3.02 o 
   3   5   4      108.34      110.44      4.93 o 
   4   5   4      145.71      140.73      8.29 o 
   5   5   4       27.92       27.11      4.00 o 
   6   5   4      108.93      117.37      6.93 o 
   7   5   4       62.59       65.08      6.77 o 
   8   5   4       17.66        5.28      5.19 o 
   0   6   4       31.41       33.21      2.92 o 
   1   6   4       14.93       12.67      3.46 o 
   2   6   4       73.21       72.25      8.86 o 
   3   6   4      402.96      423.61     47.33 o 
   4   6   4      355.65      354.24     37.51 o 
   5   6   4        3.24       -1.09      4.16 o 
   6   6   4       22.84       19.91      8.05 o 
   7   6   4       18.90       21.67      6.83 o 
   0   7   4        0.36        1.92      3.01 o 
   1   7   4       26.48       28.22      4.15 o 
   2   7   4       74.38       74.86      9.33 o 
   3   7   4       75.43       80.98      7.51 o 
   4   7   4       23.96       17.70      4.31 o 
   5   7   4        6.18        2.74      8.71 o 
   6   7   4       12.61        7.08      4.78 o 
   0   8   4       20.92       25.23      5.28 o 
   1   8   4       86.28       90.92      6.41 o 
   2   8   4      255.74      249.71     20.73 o 
   3   8   4       67.47       64.56      6.08 o 
   4   8   4        4.30        2.37      4.28 o 
   5   8   4       21.36       25.95      4.85 o 
   0   9   4        6.71        5.85      3.82 o 
   1   9   4        2.60        0.17      3.62 o 
   2   9   4        5.52       -0.17      4.83 o 
   3   9   4        4.07        1.60      3.97 o 
   1   0   5      340.99      354.57      7.22 o 
   2   0   5     2952.66     2931.63     22.48 o 
   3   0   5      361.83      379.50      9.42 o 
   4   0   5      372.07      384.09     10.85 o 
   5   0   5       38.05       39.48      4.95 o 
   6   0   5      144.38      139.74      9.30 o 
   7   0   5        6.16       11.87      4.65 o 
   8   0   5       41.78       40.91      6.56 o 
   9   0   5        6.96        3.16      6.14 o 
   0   1   5     1468.77     1351.79      9.64 o 
   1   1   5     1294.74     1235.85     63.46 o 
   2   1   5      306.10      343.71      7.51 o 
   3   1   5     1139.10     1110.44     81.29 o 
   4   1   5      465.80      483.59     13.39 o 
   5   1   5      250.39      272.01     21.92 o 
   6   1   5       41.29       50.59      5.64 o 
   7   1   5       10.12        9.24      3.59 o 
   8   1   5       43.26       41.44      5.19 o 
   9   1   5        8.10        6.33      5.99 o 
   0   2   5      436.22      417.82     12.64 o 
   1   2   5      547.82      550.50     38.77 o 
   2   2   5      446.14      440.73     39.96 o 
   3   2   5      660.61      673.19     50.22 o 
   4   2   5      615.68      670.01     85.62 o 
   5   2   5      124.45      126.61     10.65 o 
   6   2   5       36.28       30.32      7.49 o 
   7   2   5       31.89       34.13      4.55 o 
   8   2   5       34.38       39.45      9.48 o 
   9   2   5        4.50        1.39      4.53 o 
   0   3   5     1467.47     1585.65     12.97 o 
   1   3   5     1135.56     1235.74     40.62 o 
   2   3   5      428.47      462.37     26.87 o 
   3   3   5      227.54      236.12     26.12 o 
   4   3   5        7.80       10.85      2.15 o 
   5   3   5       60.47       70.44     13.57 o 
   6   3   5       26.97       24.78      4.95 o 
   7   3   5       30.69       29.29      4.42 o 
   8   3   5        7.70        0.57      4.11 o 
   0   4   5      481.59      509.23     12.47 o 
   1   4   5      782.48      863.50     23.47 o 
   2   4   5      288.21      327.26     12.41 o 
   3   4   5       42.53       43.50      5.10 o 
   4   4   5       62.44       70.29     11.78 o 
   5   4   5       22.61       27.36      3.38 o 
   6   4   5        4.83        4.45      3.29 o 
   7   4   5       12.90        4.43      3.94 o 
   8   4   5       23.60       26.51      4.48 o 
   0   5   5        0.17        4.04      4.00 o 
   1   5   5      165.25      166.31      5.82 o 
   2   5   5       18.92       21.42      5.13 o 
   3   5   5        1.35       -2.49      2.49 o 
   4   5   5        7.80        3.68      3.58 o 
   5   5   5       50.25       50.49      5.04 o 
   6   5   5      158.54      170.65     28.42 o 
   7   5   5       19.46       25.36      5.23 o 
   8   5   5        2.19        0.23      4.47 o 
   0   6   5        0.24        0.27      3.52 o 
   1   6   5       10.57        9.56      2.66 o 
   2   6   5       82.31       75.50      5.58 o 
   3   6   5      370.03      358.20     35.58 o 
   4   6   5       66.18       90.72      5.53 o 
   5   6   5       52.13       57.89     13.39 o 
   6   6   5        7.81       11.10      4.11 o 
   7   6   5        6.24       11.48      6.32 o 
   0   7   5      145.53      145.08      6.43 o 
   1   7   5       15.21       19.02      3.54 o 
   2   7   5       11.02        6.44      3.52 o 
   3   7   5        4.22        4.77      3.14 o 
   4   7   5        6.09        7.74      3.15 o 
   5   7   5       35.84       28.72      5.01 o 
   6   7   5        7.28       14.84      4.11 o 
   0   8   5        0.38       -2.13      3.25 o 
   1   8   5      107.53      100.55      6.80 o 
   2   8   5       40.03       46.84      5.44 o 
   3   8   5       15.52       19.61      4.13 o 
   4   8   5        1.04        4.43      3.81 o 
   5   8   5        6.14        5.74      4.99 o 
   0   9   5       37.06       40.25      5.22 o 
   1   9   5       16.82       20.39      8.14 o 
   2   9   5        7.26       20.61      4.95 o 
   3   9   5       17.55       27.29      8.68 o 
   0   0   6     2640.55     2390.86     19.09 o 
   1   0   6      554.25      557.29      9.66 o 
   2   0   6      354.23      368.41      8.89 o 
   3   0   6      174.24      189.12      7.34 o 
   4   0   6       80.80       92.39      5.90 o 
   5   0   6       75.07       80.46      6.50 o 
   6   0   6       73.98       81.41      7.57 o 
   7   0   6       30.85       27.26      6.02 o 
   8   0   6        9.26        6.62      5.55 o 
   9   0   6        0.24       -6.02      6.02 o 
   0   1   6        7.64        6.21      1.43 o 
   1   1   6       66.81       66.23      2.71 o 
   2   1   6      780.89      814.18     42.85 o 
   3   1   6     2041.54     2172.55    146.96 o 
   4   1   6      700.77      784.10     65.70 o 
   5   1   6      165.17      174.51      6.18 o 
   6   1   6        9.57       14.35      3.25 o 
   7   1   6       44.93       49.02      4.76 o 
   8   1   6       24.33       22.67      8.59 o 
   9   1   6        4.18       -0.32      4.15 o 
   0   2   6      341.28      329.54     13.96 o 
   1   2   6      133.01      134.75     12.85 o 
   2   2   6      140.47      133.76     18.31 o 
   3   2   6      834.68      917.92    112.87 o 
   4   2   6      128.79      127.61      7.69 o 
   5   2   6       22.92       27.56      6.23 o 
   6   2   6      329.66      330.36     34.47 o 
   7   2   6       40.04       41.30      4.79 o 
   8   2   6       29.42       25.84      4.49 o 
   9   2   6        8.59       16.66      3.83 o 
   0   3   6     2728.56     2839.35     18.09 o 
   1   3   6       46.95       50.84      2.91 o 
   2   3   6      388.74      452.34     39.81 o 
   3   3   6       13.09       10.00      2.68 o 
   4   3   6      135.78      127.51     10.38 o 
   5   3   6       19.71       20.28      5.90 o 
   6   3   6        7.06        4.06     10.65 o 
   7   3   6       19.52       23.22      5.40 o 
   8   3   6        2.25       -3.88      7.13 o 
   0   4   6      182.30      189.62      5.90 o 
   1   4   6       29.53       27.85      3.05 o 
   2   4   6      184.82      220.36     18.07 o 
   3   4   6       16.77       18.35      2.59 o 
   4   4   6       19.61       17.83      3.12 o 
   5   4   6        7.20        8.96      5.64 o 
   6   4   6       45.50       51.92     12.88 o 
   7   4   6       10.64       14.89      4.17 o 
   8   4   6        2.62        3.84      3.83 o 
   0   5   6       92.03       92.56     11.60 o 
   1   5   6       71.30       69.53      4.03 o 
   2   5   6       88.72       75.60      4.53 o 
   3   5   6       98.83      112.19     11.51 o 
   4   5   6       25.39       23.52      4.02 o 
   5   5   6      209.48      230.93     32.47 o 
   6   5   6       65.95       70.71      8.77 o 
   7   5   6       74.78       68.50     12.97 o 
   0   6   6        0.76        3.04      2.13 o 
   1   6   6        4.84        8.76      2.74 o 
   2   6   6       19.73       22.10      3.02 o 
   3   6   6       26.43       23.07      6.26 o 
   4   6   6      173.52      173.59      8.01 o 
   5   6   6      200.52      197.45     17.15 o 
   6   6   6       85.92       82.75     14.34 o 
   7   6   6        4.57        2.84      4.12 o 
   0   7   6        2.64        2.88      2.62 o 
   1   7   6       27.56       30.43      4.29 o 
   2   7   6        0.04        1.04      5.87 o 
   3   7   6       42.28       40.07      4.57 o 
   4   7   6       40.40       41.76      6.11 o 
   5   7   6       10.31       13.17      3.86 o 
   6   7   6       10.04        4.90      6.11 o 
   0   8   6      135.05      127.39      7.13 o 
   1   8   6        5.86        9.19      3.27 o 
   2   8   6       14.14        9.34      4.51 o 
   3   8   6       46.70       41.44      5.10 o 
   4   8   6       15.23       15.40     10.94 o 
   5   8   6        7.95       12.47      4.64 o 
   0   9   6        2.76       -0.88      3.80 o 
   1   9   6       23.32       21.11      6.14 o 
   2   9   6        0.29        2.65      3.69 o 
   3   9   6        5.72        7.88      4.17 o 
   1   0   7      674.20      721.19     11.87 o 
   2   0   7      338.64      345.74      9.01 o 
   3   0   7     1031.28     1166.77     17.77 o 
   4   0   7      109.01      131.51      6.62 o 
   5   0   7       26.26       21.29      4.53 o 
   6   0   7      212.42      212.44     11.45 o 
   7   0   7       20.31       26.12      5.01 o 
   8   0   7       29.85       22.60      6.56 o 
   9   0   7        1.46       11.75      4.23 o 
   0   1   7      489.29      445.24     10.47 o 
   1   1   7       12.03       12.41      1.85 o 
   2   1   7      219.19      227.37      6.26 o 
   3   1   7       24.05       22.12      3.91 o 
   4   1   7      201.58      193.28      8.32 o 
   5   1   7      266.38      253.40      9.63 o 
   6   1   7       26.46       29.68      3.92 o 
   7   1   7       79.60       87.10      5.94 o 
   8   1   7       11.07        7.41      4.20 o 
   9   1   7        2.91        1.84      3.98 o 
   0   2   7      108.32      111.02      3.61 o 
   1   2   7      178.50      192.56      8.08 o 
   2   2   7      160.55      175.26     10.97 o 
   3   2   7      440.10      439.06     39.01 o 
   4   2   7       13.15       12.09      2.72 o 
   5   2   7      350.61      367.68     25.32 o 
   6   2   7      116.98      123.91      8.56 o 
   7   2   7       72.15       72.89      5.92 o 
   8   2   7       17.05       16.08      4.74 o 
   0   3   7       62.83       67.30      3.48 o 
   1   3   7      232.59      235.01     13.06 o 
   2   3   7      260.95      278.98     16.91 o 
   3   3   7      534.35      555.47     64.74 o 
   4   3   7       87.84       97.48      8.89 o 
   5   3   7       19.74       23.03      3.20 o 
   6   3   7       69.50       64.12      5.41 o 
   7   3   7        9.78        7.38      3.82 o 
   8   3   7        7.26       11.29      5.82 o 
   0   4   7     1798.43     1980.83     28.30 o 
   1   4   7      317.77      335.21      7.40 o 
   2   4   7       18.78       18.93      2.63 o 
   3   4   7       93.28       97.83      5.55 o 
   4   4   7       24.43       21.14      3.46 o 
   5   4   7       37.13       38.76     11.45 o 
   6   4   7       93.20       96.69     12.73 o 
   7   4   7       26.01       27.10     10.38 o 
   8   4   7        7.77       11.22      4.23 o 
   0   5   7       66.55       77.81      4.16 o 
   1   5   7       55.63       61.49      3.83 o 
   2   5   7       81.13       85.06      4.49 o 
   3   5   7      170.11      167.29      9.16 o 
   4   5   7      273.41      252.37      8.77 o 
   5   5   7      151.95      184.11     21.56 o 
   6   5   7        7.60        7.45      3.94 o 
   7   5   7        2.21        7.07      8.17 o 
   0   6   7        4.34        5.66      2.98 o 
   1   6   7       13.80       11.58      2.70 o 
   2   6   7       22.18       19.30      3.41 o 
   3   6   7       10.09       14.39      3.29 o 
   4   6   7        7.50       10.64      3.71 o 
   5   6   7       54.08       69.55     19.92 o 
   6   6   7       26.14       26.46      4.80 o 
   7   6   7        5.03        9.99     11.87 o 
   0   7   7        7.36        0.54      7.66 o 
   1   7   7      106.87      102.90      6.71 o 
   2   7   7       22.28       20.19      3.88 o 
   3   7   7       60.26       61.16      9.04 o 
   4   7   7        4.64        3.95      4.68 o 
   5   7   7       25.93       24.70      4.64 o 
   6   7   7        0.36       14.24      3.23 o 
   0   8   7       19.61       25.84      4.48 o 
   1   8   7        0.69        2.35      4.09 o 
   2   8   7       14.45       15.09      3.89 o 
   3   8   7        3.88        6.82      3.32 o 
   4   8   7        3.54        5.31      4.36 o 
   0   9   7        0.25       -1.19      6.23 o 
   1   9   7       22.89       30.88      6.32 o 
   2   9   7       13.76       18.09      4.26 o 
   0   0   8     2046.86     1939.61     20.22 o 
   1   0   8        3.35       -0.42      3.10 o 
   2   0   8      641.86      724.95     13.66 o 
   3   0   8       77.12       83.20      5.73 o 
   4   0   8       12.08       15.92      3.04 o 
   5   0   8       16.47       15.45      4.65 o 
   6   0   8        0.00        0.42      4.00 o 
   7   0   8        0.96       -0.48      5.01 o 
   8   0   8        0.00       -0.60      5.67 o 
   0   1   8      382.60      357.43      6.39 o 
   1   1   8      251.02      256.66      8.11 o 
   2   1   8       18.48       17.51      2.37 o 
   3   1   8      105.76      121.83      4.53 o 
   4   1   8       15.60       20.70      2.76 o 
   5   1   8       69.15       66.36      4.70 o 
   6   1   8       59.02       51.69      4.87 o 
   7   1   8       24.83       25.57      4.39 o 
   8   1   8       12.51        9.81      7.31 o 
   0   2   8        0.00        0.24      3.46 o 
   1   2   8      185.97      189.70      5.14 o 
   2   2   8      938.24      910.33     57.05 o 
   3   2   8      286.31      302.37     28.09 o 
   4   2   8      174.59      181.76     11.84 o 
   5   2   8      462.46      474.61     32.86 o 
   6   2   8       54.48       54.93      4.97 o 
   7   2   8       32.51       33.27     12.23 o 
   8   2   8       10.39       10.64      6.92 o 
   0   3   8        0.25       -2.00      2.00 o 
   1   3   8        1.47       -0.54      2.45 o 
   2   3   8      465.04      507.16     20.34 o 
   3   3   8        0.38        0.73      2.45 o 
   4   3   8        7.65        5.51      2.97 o 
   5   3   8      200.36      207.18     19.71 o 
   6   3   8      149.88      145.13     15.33 o 
   7   3   8        9.84       10.18      5.46 o 
   8   3   8        3.29        9.09      4.23 o 
   0   4   8      239.12      254.83      6.75 o 
   1   4   8      176.12      191.22      6.01 o 
   2   4   8       36.76       49.08      7.04 o 
   3   4   8       21.69       21.89      2.97 o 
   4   4   8       61.88       64.09      8.56 o 
   5   4   8      148.87      162.48     21.44 o 
   6   4   8       41.23       47.78      9.90 o 
   7   4   8       18.85       23.68     11.00 o 
   8   4   8       11.46       17.06      4.84 o 
   0   5   8       43.48       49.49      4.12 o 
   1   5   8       32.85       31.18      6.65 o 
   2   5   8      142.19      149.11     14.25 o 
   3   5   8       95.44       88.40      7.87 o 
   4   5   8      188.81      210.56      8.02 o 
   5   5   8       26.08       33.05      9.16 o 
   6   5   8       80.72       82.95     23.80 o 
   7   5   8       20.74       14.33      9.04 o 
   0   6   8        0.04       -0.60      5.16 o 
   1   6   8       27.16       30.28      3.60 o 
   2   6   8       38.67       58.18     16.10 o 
   3   6   8       73.75       75.21      5.32 o 
   4   6   8        3.72        1.98      3.46 o 
   5   6   8        1.58        4.95      3.37 o 
   6   6   8        8.42        2.90      4.09 o 
   0   7   8        1.18        1.15      3.05 o 
   1   7   8      161.55      144.05      7.08 o 
   2   7   8       26.55       22.65      9.78 o 
   3   7   8       28.73       28.01      4.79 o 
   4   7   8        2.67        1.18      3.31 o 
   5   7   8        6.27        3.57      3.88 o 
   0   8   8        2.67        1.42      3.42 o 
   1   8   8        0.71        0.03      3.37 o 
   2   8   8        0.80        0.36      3.98 o 
   3   8   8       13.46       -1.79      4.36 o 
   4   8   8        5.91        0.85      4.46 o 
   0   9   8        0.50       -1.94      3.90 o 
   1   9   8        7.20        7.26      5.16 o 
   2   9   8        9.24        6.90      4.59 o 
   1   0   9     1933.41     1980.35     22.43 o 
   2   0   9      333.89      345.86     10.14 o 
   3   0   9       11.53        9.01      3.58 o 
   4   0   9        1.65        2.03      2.92 o 
   5   0   9        7.97       10.85      4.23 o 
   6   0   9        5.21        2.68      4.00 o 
   7   0   9        8.30        9.36      4.59 o 
   8   0   9        0.41       10.20      4.59 o 
   0   1   9       90.02       88.63      3.52 o 
   1   1   9       45.99       41.87      7.16 o 
   2   1   9      266.54      269.39     14.91 o 
   3   1   9       13.11       16.59      2.62 o 
   4   1   9       73.90       75.44      7.13 o 
   5   1   9       14.72       18.45      3.39 o 
   6   1   9       24.15       28.41      3.96 o 
   7   1   9       18.01       18.21      4.28 o 
   8   1   9        8.14        3.55      4.13 o 
   0   2   9        0.43        0.35      1.52 o 
   1   2   9       59.52       60.32      3.29 o 
   2   2   9      107.43      100.29      4.74 o 
   3   2   9       66.08       61.45      4.13 o 
   4   2   9      390.47      410.30     45.98 o 
   5   2   9      113.14      118.89     14.25 o 
   6   2   9      189.73      193.88     14.22 o 
   7   2   9       18.27       19.26      4.69 o 
   8   2   9        9.51       13.38      4.20 o 
   0   3   9       41.96       40.62      5.13 o 
   1   3   9      157.82      159.36      5.33 o 
   2   3   9      274.68      303.85     13.57 o 
   3   3   9       12.19        7.37      5.31 o 
   4   3   9      648.54      669.69     95.04 o 
   5   3   9      184.13      171.10     10.71 o 
   6   3   9       11.34        7.91      6.17 o 
   7   3   9       45.08       38.93      5.75 o 
   8   3   9        0.87        0.59      4.83 o 
   0   4   9       75.13       83.89      4.59 o 
   1   4   9      122.62      118.87     10.41 o 
   2   4   9       89.92       93.83      4.91 o 
   3   4   9      224.53      238.93     25.26 o 
   4   4   9      160.75      177.09     12.26 o 
   5   4   9      137.75      145.85     19.12 o 
   6   4   9       81.93       83.71      6.47 o 
   7   4   9       27.80       29.03      4.91 o 
   0   5   9      133.67      118.79      9.10 o 
   1   5   9       58.37       61.99      4.47 o 
   2   5   9       70.80       70.01      8.53 o 
   3   5   9        2.87        2.84      2.82 o 
   4   5   9       53.98       59.99      7.43 o 
   5   5   9      139.57      143.82     25.08 o 
   6   5   9        6.08        5.35      3.91 o 
   7   5   9       40.94       54.05     14.08 o 
   0   6   9       26.84       31.40      7.84 o 
   1   6   9       41.02       30.53      4.29 o 
   2   6   9        7.73        1.00      8.44 o 
   3   6   9       15.65       22.00      3.84 o 
   4   6   9        2.69        1.55      3.41 o 
   5   6   9       36.11       36.21      4.70 o 
   6   6   9        7.07        4.59      7.25 o 
   0   7   9        7.40        5.81      3.15 o 
   1   7   9       20.29       12.98      3.93 o 
   2   7   9       13.08       19.60      7.04 o 
   3   7   9       10.62        8.68      4.18 o 
   4   7   9        6.33        1.73      4.03 o 
   5   7   9        1.87        7.61      3.54 o 
   0   8   9        6.30        7.34      3.12 o 
   1   8   9       32.21       36.77     10.11 o 
   2   8   9        4.58        0.60      3.82 o 
   3   8   9        0.68       -1.28      4.11 o 
   4   8   9        9.66        3.05      4.15 o 
   0   9   9        0.64       -0.71      3.59 o 
   1   9   9       35.59       42.35      8.35 o 
   0   0  10      203.12      218.77      8.29 o 
   1   0  10      348.09      389.70     11.03 o 
   2   0  10       42.25       45.21      4.77 o 
   3   0  10        0.21       -2.80      2.80 o 
   4   0  10        0.88        2.15      3.04 o 
   5   0  10        0.03       -0.42      3.58 o 
   6   0  10        2.40        8.47      3.64 o 
   7   0  10        0.70        0.54      4.65 o 
   8   0  10        5.73        4.35      5.73 o 
   0   1  10        0.46       -1.83      2.15 o 
   1   1  10       57.57       59.46      3.66 o 
   2   1  10      137.12      145.49      7.07 o 
   3   1  10       70.15       70.79      4.07 o 
   4   1  10       15.43       10.97      2.95 o 
   5   1  10       16.28       19.59      3.50 o 
   6   1  10       13.30        6.88      3.73 o 
   7   1  10       25.50       25.71      6.29 o 
   8   1  10        8.17       16.56      5.64 o 
   0   2  10       20.92       20.73      3.10 o 
   1   2  10       20.18       18.25      2.62 o 
   2   2  10      181.31      183.50      5.99 o 
   3   2  10      360.00      400.88     35.28 o 
   4   2  10      157.01      146.99      6.35 o 
   5   2  10       88.03       81.91      5.40 o 
   6   2  10       82.96       75.89     11.00 o 
   7   2  10       16.75       18.82      3.90 o 
   8   2  10       17.11       24.38      8.32 o 
   0   3  10       70.00       70.67      8.59 o 
   1   3  10        7.08        4.13      2.17 o 
   2   3  10      317.90      323.65     10.80 o 
   3   3  10       11.62       17.29      4.77 o 
   4   3  10      315.56      314.12     37.37 o 
   5   3  10      100.95      104.02      8.80 o 
   6   3  10       66.02       66.46     20.87 o 
   7   3  10       85.00      102.20      6.96 o 
   0   4  10       91.96       91.96      4.72 o 
   1   4  10       15.46       16.96      3.10 o 
   2   4  10      207.42      196.81     22.84 o 
   3   4  10      161.27      165.25     12.94 o 
   4   4  10      176.88      175.26      7.34 o 
   5   4  10       43.72       47.00      5.00 o 
   6   4  10        6.58        2.49      3.92 o 
   7   4  10       19.30       22.81      5.25 o 
   0   5  10       10.63       13.65      3.17 o 
   1   5  10       75.70       71.55      5.21 o 
   2   5  10      126.46      134.29     10.62 o 
   3   5  10       46.72       55.67      6.92 o 
   4   5  10       65.78       79.32      5.52 o 
   5   5  10        8.30        9.63      3.59 o 
   6   5  10       40.74       48.34      5.33 o 
   0   6  10       16.05       11.22      3.94 o 
   1   6  10       72.71       65.52      6.05 o 
   2   6  10        3.33        4.71      2.82 o 
   3   6  10       54.46       57.33      6.77 o 
   4   6  10        6.42        3.94      3.35 o 
   5   6  10        1.42       -3.86      3.86 o 
   6   6  10        6.61        4.45      5.84 o 
   0   7  10       59.94       49.48      5.27 o 
   1   7  10       38.21       41.69      4.63 o 
   2   7  10        6.29        6.39      3.23 o 
   3   7  10        5.03        3.44      3.88 o 
   4   7  10        6.13        7.54      4.19 o 
   5   7  10        3.75        9.13      4.59 o 
   0   8  10        3.10        7.88      5.34 o 
   1   8  10        1.92        1.48      3.67 o 
   2   8  10        5.24        7.22      3.66 o 
   3   8  10        2.43        2.71      3.84 o 
   1   0  11       66.95       61.55      5.13 o 
   2   0  11       69.51       68.05      5.61 o 
   3   0  11        2.16        0.72      3.16 o 
   4   0  11        0.23        1.13      2.74 o 
   5   0  11        1.31        6.08      3.28 o 
   6   0  11        5.96        5.43      4.53 o 
   7   0  11        1.50       -6.08      6.08 o 
   8   0  11        1.75       17.36      5.55 o 
   0   1  11     1197.75     1182.30     13.79 o 
   1   1  11      218.57      229.22      9.48 o 
   2   1  11       16.86       14.57      2.96 o 
   3   1  11        9.38        8.14      2.66 o 
   4   1  11        8.59       13.02      2.73 o 
   5   1  11       19.04       10.62      6.41 o 
   6   1  11       30.66       24.75      4.33 o 
   7   1  11        5.03        6.37      3.52 o 
   8   1  11        9.45        5.86      4.58 o 
   0   2  11       12.29       10.85      2.29 o 
   1   2  11       80.65       80.11      4.32 o 
   2   2  11        9.41       11.57      2.80 o 
   3   2  11       70.82       74.57      4.62 o 
   4   2  11      198.74      223.61     27.82 o 
   5   2  11       10.38       13.66      3.33 o 
   6   2  11       29.19       21.07      4.27 o 
   7   2  11       37.54       36.58      5.09 o 
   0   3  11       78.80       82.94      4.66 o 
   1   3  11       29.90       29.56      3.54 o 
   2   3  11      224.10      240.82     11.12 o 
   3   3  11      220.10      211.15      7.61 o 
   4   3  11      161.68      162.40      7.19 o 
   5   3  11       58.35       48.03      9.33 o 
   6   3  11        8.16       12.38      4.00 o 
   7   3  11        4.12       -0.61      4.26 o 
   0   4  11       80.88       78.92      5.31 o 
   1   4  11       48.98       46.44      4.58 o 
   2   4  11      453.09      469.35     25.11 o 
   3   4  11      292.20      297.25      9.24 o 
   4   4  11       45.46       50.79      8.20 o 
   5   4  11        8.55        6.58      5.16 o 
   6   4  11       47.45       53.92     11.99 o 
   7   4  11        7.22        2.92      7.40 o 
   0   5  11        8.41        7.16      4.44 o 
   1   5  11       35.96       36.57      4.05 o 
   2   5  11       88.16       88.82      6.14 o 
   3   5  11       14.43       17.28      3.63 o 
   4   5  11        3.30       -3.32      3.75 o 
   5   5  11        9.12        8.86      3.57 o 
   6   5  11        1.31        4.37      4.03 o 
   0   6  11       69.09       68.63      5.18 o 
   1   6  11        6.54        9.96      3.14 o 
   2   6  11       24.44       21.46      3.92 o 
   3   6  11       43.08       39.95      6.29 o 
   4   6  11        9.12        7.09      3.52 o 
   5   6  11        3.97        2.45      4.22 o 
   0   7  11        1.13        5.31      3.13 o 
   1   7  11        8.19        4.52      3.45 o 
   2   7  11        0.36       -2.27      3.22 o 
   3   7  11        1.01        3.03      9.18 o 
   4   7  11        3.36       -1.55      5.04 o 
   0   8  11        4.03       16.38      5.87 o 
   1   8  11       11.90       15.75      7.51 o 
   2   8  11       12.32       16.59      4.55 o 
   0   0  12       20.30       24.69      4.06 o 
   1   0  12        0.64        4.83      3.34 o 
   2   0  12       17.42       15.03      4.47 o 
   3   0  12        0.00       -2.98      3.22 o 
   4   0  12        7.01        5.37      3.52 o 
   5   0  12        0.37       -3.82      3.82 o 
   6   0  12       13.57        4.71      6.20 o 
   7   0  12        0.58        6.50      4.06 o 
   0   1  12      462.34      455.29      9.43 o 
   1   1  12       31.38       29.93      3.61 o 
   2   1  12       66.27       69.46      6.98 o 
   3   1  12      114.30      113.07      5.46 o 
   4   1  12        3.63       -0.82      3.34 o 
   5   1  12       65.07       54.91      5.19 o 
   6   1  12       53.41       53.62      4.85 o 
   7   1  12        4.99        6.34      4.07 o 
   0   2  12        3.75        0.31      3.40 o 
   1   2  12       22.40       23.47      3.18 o 
   2   2  12       17.92       20.54      4.17 o 
   3   2  12       47.75       43.41      6.05 o 
   4   2  12      172.55      173.03      7.04 o 
   5   2  12       46.14       42.94      4.90 o 
   6   2  12        6.94        2.84      3.68 o 
   7   2  12       11.23        8.67     13.39 o 
   0   3  12      442.93      405.32      9.34 o 
   1   3  12      141.30      150.38      7.40 o 
   2   3  12       44.59       53.94      5.64 o 
   3   3  12      168.05      167.75      7.27 o 
   4   3  12       93.56       94.12      6.02 o 
   5   3  12        3.09        2.27      4.80 o 
   6   3  12       96.38       80.56      9.27 o 
   7   3  12       11.35       10.45      4.22 o 
   0   4  12      107.58      106.01      5.54 o 
   1   4  12      148.67      161.03      6.64 o 
   2   4  12      451.84      442.89     18.55 o 
   3   4  12       44.61       40.94      5.07 o 
   4   4  12      122.59      133.13      8.02 o 
   5   4  12       22.36       18.14      7.01 o 
   6   4  12       16.96       15.58      5.70 o 
   0   5  12       69.03       72.90      5.58 o 
   1   5  12        9.18       12.63      4.80 o 
   2   5  12       27.69       30.86      4.21 o 
   3   5  12       58.61       61.80      6.92 o 
   4   5  12        6.13        5.59      3.74 o 
   5   5  12        8.87        7.24      4.68 o 
   6   5  12        8.23       12.24      4.32 o 
   0   6  12       16.50       17.24      5.07 o 
   1   6  12        6.11        3.73      3.45 o 
   2   6  12       20.52       20.51      4.24 o 
   3   6  12       38.47       38.63      4.49 o 
   4   6  12        6.49        2.86      4.44 o 
   5   6  12        1.56       -1.81      3.97 o 
   0   7  12        4.71        6.20      7.43 o 
   1   7  12        2.63        6.19      3.73 o 
   2   7  12        9.24        4.49      4.19 o 
   3   7  12        0.17       -1.87      7.13 o 
   4   7  12        2.82        6.69      3.58 o 
   0   8  12        0.50        4.75      3.59 o 
   1   8  12       13.28       19.55     15.92 o 
   1   0  13       20.56       15.98      3.64 o 
   2   0  13       28.51       30.54      4.12 o 
   3   0  13       13.25        8.41      4.00 o 
   4   0  13        0.05        0.00      4.17 o 
   5   0  13        3.71        1.97      4.41 o 
   6   0  13        2.40       -0.54      4.65 o 
   7   0  13        7.88        4.95      5.31 o 
   0   1  13       97.67       90.16      4.87 o 
   1   1  13       48.10       45.62      4.02 o 
   2   1  13       30.17       28.35      3.58 o 
   3   1  13       69.82       63.03      7.51 o 
   4   1  13       24.77       25.37      4.15 o 
   5   1  13       59.72       56.65      5.35 o 
   6   1  13        2.82        3.88      3.80 o 
   7   1  13        5.25        1.99      5.31 o 
   0   2  13       27.26       30.06      5.01 o 
   1   2  13        4.75        1.01      2.93 o 
   2   2  13       93.63       94.48      5.54 o 
   3   2  13       18.39       18.50      3.40 o 
   4   2  13       17.46       10.00      3.88 o 
   5   2  13       15.56       15.80      3.82 o 
   6   2  13       33.53       34.01      5.19 o 
   7   2  13        5.03        9.85      4.36 o 
   0   3  13      140.04      137.77      6.47 o 
   1   3  13      190.72      173.31      7.15 o 
   2   3  13       11.34       10.05      3.54 o 
   3   3  13      221.34      222.52      8.37 o 
   4   3  13        6.53        6.78      3.52 o 
   5   3  13        4.11       -0.21      5.37 o 
   6   3  13       19.59       19.92      5.01 o 
   7   3  13       10.76        8.23      5.64 o 
   0   4  13      362.13      365.38     18.61 o 
   1   4  13      138.96      144.47      6.75 o 
   2   4  13       27.38       37.27      5.52 o 
   3   4  13       75.10       81.82     16.37 o 
   4   4  13       15.82       14.08      4.44 o 
   5   4  13       14.27        8.62      6.23 o 
   6   4  13        8.86        8.89      8.47 o 
   0   5  13        0.01        1.85      3.01 o 
   1   5  13       15.22       20.62      3.46 o 
   2   5  13       40.96       43.34      4.95 o 
   3   5  13       15.52       10.76      3.52 o 
   4   5  13       15.96       13.16      4.22 o 
   5   5  13       24.35       31.16      4.66 o 
   0   6  13        2.61        4.59      3.37 o 
   1   6  13        7.39       12.96      3.63 o 
   2   6  13       24.77       21.97      4.61 o 
   3   6  13        1.25        3.07      4.09 o 
   4   6  13        7.74       11.05      3.69 o 
   0   7  13        0.63       -0.91      3.53 o 
   1   7  13        3.63        9.67      3.65 o 
   2   7  13        4.98        3.10      3.83 o 
   3   7  13        0.89       -2.31      5.82 o 
   0   0  14        3.27        9.54      3.10 o 
   1   0  14       31.82       33.70      4.71 o 
   2   0  14       15.74       14.19      4.41 o 
   3   0  14       13.40        3.04      4.65 o 
   4   0  14       24.66       24.99      5.13 o 
   5   0  14       71.04       57.73      8.41 o 
   6   0  14       13.69       10.44      6.02 o 
   7   0  14        2.00        0.66      5.55 o 
   0   1  14        2.18        2.03      4.44 o 
   1   1  14        3.20       -2.89      2.89 o 
   2   1  14       76.40       71.44      9.18 o 
   3   1  14        4.87        0.97      4.38 o 
   4   1  14       24.13       23.19      4.00 o 
   5   1  14       26.73       27.70      5.79 o 
   6   1  14        5.28        8.46      3.37 o 
   7   1  14        0.58        1.78      4.10 o 
   0   2  14       14.61       18.33      5.25 o 
   1   2  14       67.71       70.61      9.78 o 
   2   2  14      125.12      121.39      6.13 o 
   3   2  14       10.40       14.55      3.63 o 
   4   2  14       10.45       13.64      5.64 o 
   5   2  14        1.71        5.67      3.32 o 
   6   2  14       10.21        7.78      4.18 o 
   0   3  14      221.16      217.95      9.78 o 
   1   3  14      337.92      335.60      9.97 o 
   2   3  14      256.70      266.81      9.96 o 
   3   3  14       35.17       39.74      5.05 o 
   4   3  14       16.50       16.04      3.75 o 
   5   3  14        6.23        0.74      4.02 o 
   6   3  14        0.83        5.97      3.82 o 
   0   4  14      249.29      254.37      9.28 o 
   1   4  14       14.94        7.76      4.34 o 
   2   4  14       67.73       61.92      5.44 o 
   3   4  14      100.82       92.09      6.86 o 
   4   4  14       14.48       15.89      4.10 o 
   5   4  14       22.29       24.99      4.81 o 
   6   4  14       27.63       25.61      5.31 o 
   0   5  14       70.15       69.46      6.05 o 
   1   5  14       52.98       61.54      5.16 o 
   2   5  14       16.36       12.22      4.24 o 
   3   5  14        2.24        0.54      3.89 o 
   4   5  14        1.79        7.17      3.53 o 
   5   5  14       30.67       39.83      7.34 o 
   0   6  14        0.01       -2.51      3.42 o 
   1   6  14        9.28       14.62      7.99 o 
   2   6  14       29.88       24.60      4.96 o 
   3   6  14       14.31        1.49      6.11 o 
   4   6  14        7.92       15.27      3.58 o 
   0   7  14        3.11        9.36      6.89 o 
   1   7  14        0.22        0.50      3.28 o 
   2   7  14        4.67        1.29      4.53 o 
   1   0  15        0.85        2.09      3.82 o 
   2   0  15        0.02       -0.89      3.34 o 
   3   0  15       32.69       28.45      5.96 o 
   4   0  15        2.21       -0.48      4.41 o 
   5   0  15       39.10       53.02      6.92 o 
   6   0  15        9.69        6.74      6.32 o 
   0   1  15        0.02       -0.15      2.68 o 
   1   1  15        8.05        4.72      3.20 o 
   2   1  15        0.68        0.95      2.63 o 
   3   1  15       12.66        9.42      5.67 o 
   4   1  15       35.36       27.31      7.90 o 
   5   1  15       37.78       45.43      4.87 o 
   6   1  15        6.99       11.69      4.00 o 
   0   2  15        1.66        2.39      3.04 o 
   1   2  15       40.55       51.08     12.38 o 
   2   2  15      123.49      134.26      6.78 o 
   3   2  15       14.41       10.93      3.75 o 
   4   2  15       32.47       28.18      4.82 o 
   5   2  15       20.03       11.87      4.44 o 
   6   2  15        6.54       11.35      4.15 o 
   0   3  15       20.72       25.42      9.93 o 
   1   3  15      550.67      526.50     12.80 o 
   2   3  15        9.33        0.63      4.44 o 
   3   3  15       25.90       24.80      4.35 o 
   4   3  15        0.87        1.20      6.05 o 
   5   3  15        2.40        3.24      3.45 o 
   6   3  15        2.69        0.91      6.86 o 
   0   4  15       68.71       67.48     10.74 o 
   1   4  15       33.78       32.99      4.83 o 
   2   4  15       10.06        5.95      3.92 o 
   3   4  15       11.92       13.36      3.96 o 
   4   4  15       16.09       19.62      4.24 o 
   5   4  15        2.79        4.43      4.74 o 
   0   5  15        7.55       11.37      7.31 o 
   1   5  15       36.60       33.45      5.33 o 
   2   5  15        3.53       -0.58      3.82 o 
   3   5  15        4.33        1.82      5.61 o 
   4   5  15        7.63        7.24      4.15 o 
   0   6  15        0.04        7.11      3.24 o 
   1   6  15        4.21       -0.17      3.91 o 
   2   6  15        1.49        1.66      7.43 o 
   3   6  15        5.68       10.88      6.14 o 
   0   7  15        0.02        0.15      3.92 o 
   0   0  16        8.99        5.43      4.29 o 
   1   0  16       20.73       17.83      5.19 o 
   2   0  16        1.20       -4.59      4.59 o 
   3   0  16       56.29       58.15      7.51 o 
   4   0  16       50.68       53.86      6.92 o 
   5   0  16        1.13       -1.79      4.17 o 
   6   0  16        6.25        9.66      6.02 o 
   0   1  16        6.19        6.30      3.91 o 
   1   1  16        4.07        8.11      3.25 o 
   2   1  16       15.11       15.44      5.52 o 
   3   1  16       17.11       14.18      3.88 o 
   4   1  16        4.19       -0.30      3.47 o 
   5   1  16        2.65        3.63      3.85 o 
   6   1  16        4.35       15.16      4.23 o 
   0   2  16        4.54       -0.08      4.21 o 
   1   2  16       78.31       80.92      6.17 o 
   2   2  16       25.71       24.93      4.26 o 
   3   2  16       22.22       15.90      4.17 o 
   4   2  16       18.43       29.82     10.35 o 
   5   2  16        1.30        0.60      3.44 o 
   0   3  16      120.71      112.32      7.04 o 
   1   3  16      101.43       86.23      6.83 o 
   2   3  16       55.00       64.45     15.54 o 
   3   3  16        5.43       -2.67      3.72 o 
   4   3  16        3.12       -4.09      4.09 o 
   5   3  16        1.81        6.33      3.88 o 
   0   4  16       62.57       64.09     11.99 o 
   1   4  16      179.65      176.00      8.60 o 
   2   4  16       25.53       25.65      4.54 o 
   3   4  16        8.30        6.13      4.35 o 
   4   4  16        7.00        8.70      6.14 o 
   0   5  16       35.55       30.51      5.50 o 
   1   5  16        3.74       -0.13      7.54 o 
   2   5  16       40.98       38.83      5.55 o 
   3   5  16       23.85       25.73      5.23 o 
   4   5  16       20.46       16.44      4.44 o 
   0   6  16        0.01       -1.96      3.92 o 
   1   6  16        1.83       -1.55      4.19 o 
   2   6  16        6.45        6.27      4.23 o 
   1   0  17       19.16       15.81      5.84 o 
   2   0  17        2.08       -5.13      5.67 o 
   3   0  17       30.06       25.82      5.90 o 
   4   0  17       19.67       12.11      5.73 o 
   5   0  17        0.03       -3.10      5.55 o 
   0   1  17        0.64       -2.89      3.18 o 
   1   1  17        8.22       -1.37      3.66 o 
   2   1  17       19.15       17.34      4.30 o 
   3   1  17        3.18        3.29      3.57 o 
   4   1  17        3.82        8.30      3.70 o 
   5   1  17        8.52        8.40      4.71 o 
   0   2  17      257.45      268.26     10.03 o 
   1   2  17      139.17      142.94      9.75 o 
   2   2  17        0.42        3.87      3.87 o 
   3   2  17       53.55       60.79     10.85 o 
   4   2  17       39.08       44.86      5.48 o 
   5   2  17        0.16        2.56      3.91 o 
   0   3  17       21.16       17.64      4.77 o 
   1   3  17       36.30       28.80      5.31 o 
   2   3  17       13.97        3.88      4.09 o 
   3   3  17       22.54       23.13      4.44 o 
   4   3  17        9.10       13.30      4.49 o 
   0   4  17        0.25        3.41      4.83 o 
   1   4  17       53.17       41.20      5.84 o 
   2   4  17       36.39       31.57      5.50 o 
   3   4  17       10.60       27.09      6.14 o 
   4   4  17        0.09        0.05      4.26 o 
   0   5  17        3.72        7.98      4.41 o 
   1   5  17       39.78       42.85      8.95 o 
   2   5  17        4.46        9.56      4.44 o 
   3   5  17        5.91        5.13      7.90 o 
   0   0  18       32.44       44.43      6.20 o 
   1   0  18        0.05        4.83      5.13 o 
   2   0  18       53.39       60.00      7.40 o 
   3   0  18       34.50       32.33      6.50 o 
   4   0  18        0.43       14.14      4.47 o 
   5   0  18        1.85        7.93      5.84 o 
   0   1  18        2.53        8.07      8.53 o 
   1   1  18        1.21       -2.91      5.93 o 
   2   1  18       27.08       31.13      4.64 o 
   3   1  18       11.93       15.42      4.15 o 
   4   1  18        7.24        3.20      4.32 o 
   0   2  18      102.71       87.73      6.82 o 
   1   2  18       16.46        9.93      4.93 o 
   2   2  18       25.71       26.68      6.86 o 
   3   2  18       50.24       64.96     23.23 o 
   4   2  18       20.80       25.99      5.12 o 
   0   3  18       30.97       37.26      4.72 o 
   1   3  18       28.58       27.78      4.73 o 
   2   3  18        3.33        5.59      4.02 o 
   3   3  18        3.66        5.26      4.28 o 
   4   3  18        3.48        5.14      4.19 o 
   0   4  18        2.54        9.13      6.38 o 
   1   4  18        4.31        2.17      4.29 o 
   2   4  18        6.51       12.77      4.09 o 
   3   4  18       10.94       12.76      4.70 o 
   0   5  18       66.97       58.43      6.45 o 
   1   5  18       43.56       56.00      6.29 o 
   1   0  19        3.87        5.73      5.19 o 
   2   0  19       26.70       27.20      6.92 o 
   3   0  19        4.04       12.94      4.12 o 
   4   0  19        0.00        4.59      5.84 o 
   0   1  19        0.00       -1.93      3.79 o 
   1   1  19       24.42       30.23      4.65 o 
   2   1  19       29.21       42.69     15.78 o 
   3   1  19        9.15        7.43      4.49 o 
   4   1  19        0.23        2.00      4.19 o 
   0   2  19       24.17       21.30      4.19 o 
   1   2  19        3.16        3.46      5.67 o 
   2   2  19       52.15       48.10      8.23 o 
   3   2  19       51.73       52.67      5.84 o 
   0   3  19        0.60       -1.85      3.83 o 
   1   3  19        0.81        3.48      3.61 o 
   2   3  19        0.42       -3.45      3.67 o 
   3   3  19       12.72       -2.71      5.60 o 
   0   4  19        4.17       -1.64      4.70 o 
   1   4  19        1.69       -0.70      4.24 o 
   0   0  20       29.94       24.51      7.57 o 
   1   0  20       14.35       12.94      6.32 o 
   2   0  20        0.00       -1.91      5.90 o 
   3   0  20       17.87       17.18      6.32 o 
   0   1  20        7.38        3.75      4.68 o 
   1   1  20       11.02        6.59      4.34 o 
   2   1  20       40.86       40.83      5.53 o 
   0   2  20        0.23       -2.10      3.46 o 
   1   2  20       11.12       18.76      4.18 o 
   2   2  20       19.22       12.74      4.91 o 
   0   3  20        0.12       -1.79      3.64 o 
   1   3  20        3.77       14.57      4.24 o 
   0   1  21       30.64       27.57      5.18 o 
                                                 
